# Supplementary material for: Hydrogen Sulfide, Ethylene, and Nitric Oxide Regulate Redox Homeostasis and Protect Photosynthetic Metabolism under High Temperature Stress in Rice Plants
Source: Antioxidants (Basel). 2022 Jul 28;11(8):1478. doi: 10.3390/antiox11081478 (PMC9405544; doi:10.3390/antiox11081478)
Supplement: Supplementary file 1 [file antioxidants-11-01478-s001.zip]

Archive with 2 entries (1 files):
- antioxidants-1792564-supplementary/
- antioxidants-1792564-supplementary/Supplementary File S1.pdf
